# Supplementary material for: A multi-scale evaluation of pack stock effects on subalpine meadow plant communities in the Sierra Nevada
Source: PLoS One. 2017 Jun 13;12(6):e0178536. doi: 10.1371/journal.pone.0178536 (PMC5469471; doi:10.1371/journal.pone.0178536)
Supplement: S1 Table — Geographical locations of study meadows. X, Y coordinates are meadow centroids projected in NAD 1983 UTM Zone 11N; Site refers to the National Park unit where each meadow is located; SampleYear refers to the year sampling occurred; matchGroup indicates the pairing results from the multivariate matching technique; Stock indicates whether a meadow was a pack stock meadow (1) or a non-stock meadow (0). (CSV) [file pone.0178536.s001.csv]

X	Y	SITE	SampleYear	matchGroup	Stock
277735.09	4160969.01	YOSE	2011	A	0
283919.40	4167106.14	YOSE	2011	A	1
290211.89	4184049.34	YOSE	2011	B	1
292103.41	4185692.53	YOSE	2011	B	0
276823.56	4161082.59	YOSE	2011	C	0
300753.03	4186383.34	YOSE	2011	C	1
288723.61	4208374.92	YOSE	2011	E	1
294075.19	4209064.41	YOSE	2011	E	0
282023.70	4210104.18	YOSE	2011	F	1
283319.38	4211505.21	YOSE	2011	F	0
272452.60	4221334.80	YOSE	2011	G	0
272751.42	4222132.21	YOSE	2011	G	1
293961.53	4197097.38	YOSE	2012	H	0
288753.31	4203583.63	YOSE	2012	H	1
278829.72	4163825.23	YOSE	2012	I	1
301225.65	4195230.14	YOSE	2012	I	0
287208.84	4191481.77	YOSE	2012	J	1
287596.81	4192761.57	YOSE	2012	J	0
295126.27	4207864.42	YOSE	2012	K	1
284657.40	4211313.90	YOSE	2012	K	0
287562.17	4208052.82	YOSE	2012	L	1
280061.00	4208943.65	YOSE	2012	L	0
280066.22	4216364.26	YOSE	2012	M	1
280718.58	4216572.72	YOSE	2012	M	0
286208.90	4217805.46	YOSE	2012	N	0
286667.17	4218744.44	YOSE	2012	N	1
270926.68	4221560.10	YOSE	2012	O	0
267640.60	4223791.93	YOSE	2012	O	1
382313.21	4037718.11	SEKI	2012	Q	0
382553.26	4039446.06	SEKI	2012	Q	1
365575.69	4029818.61	SEKI	2012	R	1
350801.74	4027020.68	SEKI	2012	R	0
351078.42	4025215.73	SEKI	2012	S	0
352038.77	4023703.81	SEKI	2012	S	1
372806.45	4056886.67	SEKI	2012	T	0
375165.60	4053935.83	SEKI	2012	T	1
363688.99	4029870.81	SEKI	2012	U	0
365993.04	4029718.28	SEKI	2012	U	1
354278.32	4022133.65	SEKI	2012	V	1
354652.63	4021182.49	SEKI	2012	V	0
379767.08	4046924.14	SEKI	2012	W	0
379316.06	4046334.02	SEKI	2012	W	1
377386.13	4045696.99	SEKI	2012	P	1
381290.89	4038255.06	SEKI	2012	P	0
